# Supplementary material for: MOBP and HIP1 in multiple system atrophy: New α‐synuclein partners in glial cytoplasmic inclusions implicated in the disease pathogenesis
Source: Neuropathol Appl Neurobiol. 2021 Jan 19;47(5):640–52. doi: 10.1111/nan.12688 (PMC8219819; doi:10.1111/nan.12688)
Supplement: Supplementary file 3 — Table S1 [file NAN-47-640-s003.xlsx]

## Sheet: Suppl.TableS1.1
Supplementary Table S1.1: Characterization of the samples used in this study.
Sample ID	Gender	Age at death (yr)	PMI (h)	Pathological diagnosis	Experiments
Cases with overlapping DNA methylation and RNA sequencing data
C1	Female	64	79	CTRL	DNAm; RNAseq
C2	Male	86	9.5	CTRL	DNAm; RNAseq
C3	Male	75	65.8	CTRL	DNAm; RNAseq
C4	Male	88	16.3	CTRL	DNAm; RNAseq
C5	Female	79	88.8	CTRL	DNAm; RNAseq
C6	Male	89	38.5	CTRL	DNAm; RNAseq
C7	Female	82	67.7	CTRL	DNAm; RNAseq
C8	Female	99	32.1	CTRL	DNAm; RNAseq
C9	Male	85	77.8	CTRL	DNAm; RNAseq
C10	Male	87	39.4	CTRL	DNAm; RNAseq
M1	Female	62	34.8	MSA_MIX	DNAm; RNAseq
M2	Female	63	46.3	MSA_OPCA	DNAm; RNAseq
M3	Male	64	39.2	MSA_MIX	DNAm; RNAseq
M4	Male	56	37	MSA_OPCA	DNAm; RNAseq
M5	Male	63	24.2	MSA_SND	DNAm; RNAseq
M6	Female	65	34.4	MSA_MIX	DNAm; RNAseq
M7	Female	82	60	MSA_OPCA	DNAm; RNAseq
M8	Male	54	25.6	MSA_MIX	DNAm; RNAseq
M9	Male	69	35.8	MSA_OPCA	DNAm; RNAseq
M10	Male	69	43.3	MSA_MIX	DNAm; RNAseq
M11	Female	70	64.8	MSA_MIX	DNAm; RNAseq
M12	Male	50	30.3	MSA_MIX	DNAm; RNAseq
M13	Male	63	35.3	MSA_MIX	DNAm; RNAseq
M14	Female	52	72.5	MSA_MIX	DNAm; RNAseq
M15	Male	72	88.8	MSA_MIX	DNAm; RNAseq
Cases used for protein analyses
C11	Male	63	42	CTRL	WB*
C12	Female	74	5	CTRL	WB; IHC
C1	Female	64	79	CTRL	WB*; IHC
C13	Male	69	168	CTRL	WB*; IHC
C14	Female	73	24	CTRL	WB*; IHC
C15	Male	71	38	CTRL	WB*; IHC
M16	Male	76	13.3	MSA_MIX	WB*; IHC
M17	Male	64	69.7	MSA_MIX	WB*; IHC
M18	Female	72	33	MSA_MIX	WB*; IHC
M19	Male	76	47	MSA_MIX	WB*; IHC
M20	Female	63	62	MSA_MIX	WB*; IHC; PLA
M21	Female	57	26.8	MSA_MIX	WB*
PD1	Male	64	29	PD	WB; IHC
PD2	Female	68	31	PD	WB; IHC
PD3	Male	87	103	PD	WB
PD4	Female	83	40.5	PD	WB
PD5	Female	86	75	PD	WB; IHC
PD6	Male	72	93	PD	WB
P1	Female	83	65	PSP	WB; IHC
P2	Female	76	86	PSP	WB; IHC
P3	Male	70	102	PSP	WB
P4	Female	80	28	PSP	WB
P5	Male	70	45.5	PSP	WB; IHC
P6	Male	75	57	PSP	WB
H1	Male	77	54	HD	WB
H2	Male	65	18	HD	WB; IHC
H3	Male	70	39	HD	WB; IHC
H4	Male	75	51	HD	WB; IHC
H5	Male	65	74.7	HD	WB
PMI: post-mortem interval; CTRL: healthy control; MSA_MIX: mutiple system atrophy mixed subtype (SND=OPCA); MSA_OPCA: mutiple system atrophy olivopontocerebellar atrophy subtype; MSA_SND: mutiple system atrophy striatonigral degeneration subtype; PD: Parkinson's disease; PSP: progressive supranucler palsy; HD: Huntington's disease; DNAm: DNA methylation; RNAseq: RNA sequencing; WB: Western blotti…
*in addition to cerebellar white matter, occipital lobe white matter was also investigated for these cases by WB.

## Sheet: Suppl.TableS1.2
Supplementary Table S1.2: Comparison of age and PMI across groups used for protein analysis.
Group	N	Age					PMI
		mean	sd	median	IQR	p-value*	mean	sd	median	IQR	p-value*
CTRL	6	69	4.6	70	7.25	0.253	59.3	58.6	40	42.2	0.6557
MSA	6	68	7.82	68	11.8		42	21.7	40	29.8
PD	6	76.7	9.91	77.5	16.2		62	32.6	58	55
PSP	6	75.7	5.24	75.5	7.75		64	26.8	61	32
HD	5	70.4	5.55	70	10		47.4	20.9	51	15
*Kruskal-Wallis rank sum test
sd: standard deviation; IQR: interquartile range; PMI: Post-mortem interval
CTRL: healthy control; MSA: mutiple system atrophy; PD: Parkinson's disease; PSP: progressive supranucler palsy; HD: Huntington's disease
