# Supplementary material for: MOBP and HIP1 in multiple system atrophy: New α‐synuclein partners in glial cytoplasmic inclusions implicated in the disease pathogenesis
Source: Neuropathol Appl Neurobiol. 2021 Jan 19;47(5):640–52. doi: 10.1111/nan.12688 (PMC8219819; doi:10.1111/nan.12688)
Supplement: Supplementary file 4 — Table S2 [file NAN-47-640-s002.xlsx]

## Sheet: Suppl.TableS2
Supplementary Table S2: MOBP and HIP1 DNA methylation-gene expression correlations in MSA and healthy controls.
Gene	CpG	Chr	Mapinfo	Feature-CGI	MSA + CTRL		MSA		CTRL
					r	p	r	p	r	p
MOBP	cg27103603	3	39544721	Body-shore	-0.513441	0.0102847	-0.715642	0.00400194	0.125026	0.73074
MOBP	cg16959486	3	39563230	Body-opensea	-0.452326	0.02647	-0.404782	0.151097	-0.360368	0.306338
MOBP	cg01684805	3	39508348	TSS1500-opensea	-0.450997	0.0269722	-0.290552	0.313576	-0.266411	0.456856
MOBP	cg21827971	3	39542480	TSS1500-shore	-0.440021	0.0314188	-0.508889	0.0631126	0.225381	0.531269
MOBP	cg22110662	3	39542841	TSS1500-shore	-0.434546	0.0338453	-0.594394	0.0249812	0.28052	0.432413
MOBP	cg05317077	3	39542991	TSS1500-shore	-0.411188	0.0459168	-0.263554	0.362593	0.189719	0.599608
MOBP	cg23603305	3	39508262	TSS1500-opensea	-0.404117	0.0501672	-0.130331	0.656976	-0.271433	0.448086
MOBP	cg15069948	3	39544697	Body-shore	-0.358307	0.0855688	-0.349272	0.220942	0.30189	0.396582
MOBP	cg19701246	3	39508314	TSS1500-opensea	-0.346562	0.0971075	-0.362332	0.202973	0.240238	0.503773
MOBP	cg25226092	3	39508863	TSS1500-opensea	-0.340819	0.103154	-0.123979	0.672826	0.0851593	0.815059
MOBP	cg24458598	3	39508059	TSS1500-opensea	-0.337008	0.107317	-0.158182	0.589127	0.0406138	0.911304
MOBP	cg24602838	3	39527173	5'UTR-opensea	-0.308958	0.141834	-0.194461	0.505299	0.185823	0.60726
MOBP	cg11235602	3	39543776	Body-island	0.23493	0.269145	0.0200479	0.945766	0.328305	0.354362
MOBP	cg27272723	3	39542942	TSS1500-shore	0.232992	0.27323	0.247381	0.393834	-0.191499	0.596124
MOBP	cg04442806	3	39509081	5'UTR-opensea	0.19331	0.365442	0.405425	0.150388	0.471055	0.16938
MOBP	cg05136238	3	39556330	3'UTR-opensea	-0.178427	0.404185	-0.151088	0.606141	-0.545341	0.103018
MOBP	cg24050474	3	39544326	Body-shore	0.150584	0.482461	0.116142	0.692554	0.199498	0.580557
MOBP	cg05983061	3	39544192	Body-island	0.146972	0.493146	-0.0994366	0.735206	0.432525	0.211872
MOBP	cg17816989	3	39521212	5'UTR-opensea	-0.146951	0.493211	-0.207302	0.477009	0.0131216	0.971301
MOBP	cg16729794	3	39509195	5'UTR-opensea	-0.142612	0.506198	-0.30153	0.294789	0.359647	0.307378
MOBP	cg03054684	3	39543515	5'UTR-shore	-0.125385	0.559368	-0.172107	0.556301	0.244357	0.496258
MOBP	cg21696316	3	39512509	5'UTR-opensea	-0.109977	0.608953	0.0299123	0.919147	0.524482	0.11962
MOBP	cg23605644	3	39543544	TSS200-shore	-0.101259	0.637784	-0.202038	0.488516	0.34648	0.326697
MOBP	cg05633900	3	39543707	1stExon-shore	0.083209	0.69909	0.082913	0.778102	-0.0409581	0.910554
MOBP	cg02750792	3	39543967	Body-island	-0.0626614	0.771147	-0.0851584	0.772236	0.200693	0.578244
MOBP	cg07878407	3	39543684	1stExon-shore	-0.0576397	0.789066	0.00240692	0.993484	0.0827548	0.820209
MOBP	cg14968361	3	39543547	5'UTR-shore	0.0317216	0.883018	-0.251754	0.38525	-0.0310869	0.932063
MOBP	cg07405330	3	39547215	Body-shelf	-0.0264667	0.902298	-0.19036	0.514493	-0.0315517	0.931049
MOBP	cg00091899	3	39521409	5'UTR-opensea	0.00357443	0.986775	0.266317	0.357395	0.349891	0.321632
HIP1	cg10139739	7	75280150	Body-opensea	0.538559	0.00662551	0.782271	0.000944602	-0.368484	0.294759
HIP1	cg14796107	7	75192547	Body-shelf	0.531893	0.00746951	0.318704	0.266749	0.719195	0.0190652
HIP1	cg01621268	7	75272341	Body-shelf	0.529441	0.00780168	0.356308	0.211143	0.645935	0.0436349
HIP1	cg00361176	7	75260791	Body-opensea	0.436929	0.0327712	-0.0415426	0.887866	0.586975	0.0744331
HIP1	cg03370878	7	75185075	Body-shelf	-0.326798	0.119077	-0.745147	0.00222569	0.000100473	0.99978
HIP1	cg11778783	7	75276901	Body-opensea	-0.0358525	0.867907	-0.718077	0.00382301	0.0742418	0.838488
HIP1	cg17623869	7	75251045	Body-opensea	0.0469646	0.827495	-0.703459	0.00499824	0.463301	0.177484
HIP1	cg11416840	7	75250896	Body-opensea	-0.302914	0.150204	-0.689419	0.0063762	-0.0777852	0.830871
HIP1	cg27409251	7	75223159	Body-opensea	0.00751908	0.972184	-0.685549	0.00680351	0.610292	0.0609559
HIP1	cg02229461	7	75185674	Body-shelf	0.0311055	0.885276	-0.614042	0.0194883	0.365175	0.299452
HIP1	cg05421036	7	75202434	Body-opensea	0.0665006	0.757523	-0.540656	0.0459126	0.628854	0.0514569
HIP1	cg01120324	7	75249065	Body-opensea	0.261559	0.216979	0.228802	0.431397	0.851693	0.00176263
HIP1	cg05145297	7	75264568	Body-shelf	0.228779	0.282243	-0.419829	0.135051	0.771781	0.0089169
HIP1	cg26596975	7	75189250	Body-island	0.191513	0.370002	0.018132	0.950943	0.73179	0.0161364
HIP1	cg03437706	7	75266692	Body-shore	0.11138	0.604362	-0.485688	0.0782947	0.72223	0.0183282
HIP1	cg14706940	7	75205521	Body-opensea	0.345952	0.0977374	-0.0141181	0.961794	0.672084	0.0332725
HIP1	cg02713883	7	75188876	Body-shore	0.253474	0.232042	0.240125	0.408294	0.660462	0.0376449
HIP1	cg05857060	7	75267630	Body-shore	0.198382	0.352751	-0.445877	0.110054	0.58077	0.0783195
HIP1	cg18017575	7	75213863	Body-opensea	0.0824566	0.701689	-0.114096	0.697737	0.566489	0.0877556
HIP1	cg14089007	7	75164724	3'UTR-opensea	0.209284	0.32636	0.447471	0.108636	0.53484	0.111182
HIP1	ch.7.1651382F	7	75264394	Body-shelf	0.0146542	0.945816	0.255044	0.378859	0.500495	0.140657
HIP1	cg19441331	7	75321448	Body-opensea	0.236889	0.265057	-0.190231	0.514784	0.480114	0.160197
HIP1	cg06147752	7	75189186	Body-island	0.135171	0.528859	-0.301842	0.294265	0.46449	0.176227
HIP1	cg09346547	7	75189280	Body-island	0.0816693	0.704411	0.129166	0.659873	0.460748	0.180201
HIP1	cg20694232	7	75177194	Body-opensea	0.30593	0.145985	0.0313781	0.915198	0.455835	0.185499
HIP1	cg20580578	7	75189143	Body-island	0.0809187	0.707011	-0.0729591	0.804238	0.4551	0.1863
HIP1	cg18998760	7	75224305	Body-opensea	0.178146	0.404936	0.0393238	0.893823	0.453285	0.188285
HIP1	cg04037769	7	75189342	Body-shore	-0.170753	0.42502	0.0259889	0.929726	-0.44845	0.193634
HIP1	cg27244944	7	75305820	Body-opensea	0.00905277	0.966513	-0.0634819	0.829301	-0.44748	0.194718
HIP1	cg19018095	7	75353224	Body-opensea	-0.116022	0.589284	0.232503	0.423773	-0.435197	0.208746
HIP1	cg11713631	7	75228536	Body-opensea	0.233862	0.27139	-0.237078	0.414447	0.434279	0.209816
HIP1	cg13746290	7	75241236	Body-opensea	0.109744	0.609715	-0.50995	0.0624726	0.419768	0.227168
HIP1	cg04643892	7	75247307	Body-opensea	0.308979	0.141805	0.0846469	0.773571	0.407042	0.243034
HIP1	cg13702357	7	75367549	Body-shore	-0.00310781	0.988501	-0.281638	0.329321	0.40482	0.245866
HIP1	cg17510072	7	75192872	Body-shelf	-0.0602429	0.779763	-0.115731	0.693594	0.400803	0.251032
HIP1	cg17688440	7	75318339	Body-opensea	-0.162621	0.447718	-0.512431	0.0609957	-0.379455	0.279487
HIP1	cg15991157	7	75346489	Body-opensea	0.0361303	0.866893	-0.187503	0.520942	0.377044	0.282806
HIP1	cg16097618	7	75187413	Body-shore	-0.157637	0.461943	-0.170704	0.559572	-0.375888	0.284405
HIP1	cg07211516	7	75296079	Body-opensea	-0.14069	0.512007	-0.319518	0.265461	-0.369357	0.293528
HIP1	cg16561155	7	75189413	Body-shore	0.277713	0.188879	0.138422	0.636982	0.348484	0.323716
HIP1	cg20307391	7	75189069	Body-island	0.11585	0.589838	-0.444443	0.111341	0.331846	0.348882
HIP1	cg15769835	7	75317253	Body-opensea	0.153277	0.474575	0.0807412	0.783787	0.312419	0.379474
HIP1	cg18432145	7	75367612	Body-shore	-0.0886182	0.680505	-0.00652193	0.982346	0.305759	0.390252
HIP1	cg18724912	7	75357247	Body-opensea	0.072793	0.735346	0.227444	0.434209	0.303818	0.393422
HIP1	cg00029161	7	75268282	Body-island	0.233778	0.271568	0.523148	0.0549021	-0.295818	0.406614
HIP1	cg03790366	7	75164490	3'UTR-opensea	0.129622	0.546063	0.501739	0.067544	-0.294106	0.409464
HIP1	cg14177084	7	75269642	Body-shore	0.171422	0.423181	0.0647721	0.82588	0.261866	0.464859
HIP1	cg22605936	7	75296038	Body-opensea	0.136951	0.523395	-0.216694	0.456808	0.259493	0.469063
HIP1	cg03837935	7	75268426	Body-island	-0.320506	0.126776	-0.293101	0.309153	-0.244572	0.495868
HIP1	cg07477562	7	75292459	Body-opensea	0.216823	0.308831	0.072885	0.804434	-0.243403	0.497996
HIP1	cg14902132	7	75244422	Body-opensea	0.314742	0.13414	0.128628	0.661213	0.239036	0.505976
HIP1	cg02638078	7	75164203	3'UTR-opensea	-0.0822931	0.702254	-0.0695975	0.81311	-0.202457	0.574836
HIP1	cg26406292	7	75292248	Body-opensea	0.33804	0.106177	0.45425	0.102745	-0.200601	0.578422
HIP1	cg00999947	7	75241074	Body-opensea	0.00716416	0.973496	-0.505871	0.0649569	0.185022	0.608837
HIP1	cg19507725	7	75279630	Body-opensea	0.271509	0.199358	0.513473	0.0603829	-0.184634	0.609602
HIP1	cg15753689	7	75354956	Body-opensea	-0.258495	0.222608	0.0469621	0.873338	-0.174352	0.62999
HIP1	cg25372354	7	75319683	Body-opensea	-0.112567	0.600493	-0.186203	0.523888	-0.172584	0.633519
HIP1	cg25444339	7	75194698	Body-opensea	-0.0903972	0.674431	0.296465	0.303373	0.153152	0.672727
HIP1	cg09427077	7	75261195	Body-opensea	0.216287	0.310058	0.324308	0.257957	0.147355	0.68457
HIP1	cg13868266	7	75350950	Body-opensea	-0.311305	0.138675	-0.437084	0.118106	0.132383	0.715435
HIP1	cg25865751	7	75226291	Body-opensea	0.202749	0.342032	0.205388	0.481179	0.122973	0.735027
HIP1	cg22535104	7	75300290	Body-opensea	-0.021466	0.920695	0.38103	0.178903	0.0704359	0.846684
HIP1	cg08710628	7	75253525	Body-opensea	0.189997	0.373872	0.358266	0.208466	-0.0422759	0.907686
HIP1	cg27475795	7	75174446	Body-opensea	-0.104172	0.628091	-0.292673	0.309893	0.0348657	0.923824
HIP1	cg09734647	7	75364673	Body-shelf	0.360018	0.0839778	0.368467	0.194861	0.0298245	0.934817
HIP1	cg09725962	7	75268827	Body-island	0.24554	0.247479	0.0984473	0.737755	0.0119861	0.973784
HIP1	cg27531731	7	75362554	Body-opensea	0.195549	0.359807	0.00563146	0.984756	0.00979847	0.978568
HIP1	cg24075762	7	75342492	Body-opensea	-0.297201	0.158433	-0.267624	0.35495	-0.00707003	0.984535
Highlights significant correlations
Highlights negative correlations (r ≤ -0.40)
Highlights positive correlations (r ≥ 0.40)
