# Supplementary material for: MOBP and HIP1 in multiple system atrophy: New α‐synuclein partners in glial cytoplasmic inclusions implicated in the disease pathogenesis
Source: Neuropathol Appl Neurobiol. 2021 Jan 19;47(5):640–52. doi: 10.1111/nan.12688 (PMC8219819; doi:10.1111/nan.12688)
Supplement: Supplementary file 5 — Table S3 [file NAN-47-640-s004.xlsx]

## Sheet: Suppl.TableS3
Supplementary Table S3: IPA protein-protein interaction (PPI) network analysis for SNCA, MOBP and HIP1.
PPI seed	Interactor Symbol	Entrez Gene Name	Location	Family	Drugs	Entrez Gene ID for Human
HIP1	ANXA13	annexin A13	Plasma Membrane	other		312
HIP1	AP1B1	adaptor related protein complex 1 subunit beta 1	Cytoplasm	other		162
HIP1	AP2A1	adaptor related protein complex 2 subunit alpha 1	Cytoplasm	transporter		160
HIP1	AP2A2	adaptor related protein complex 2 subunit alpha 2	Cytoplasm	transporter		161
HIP1	AP2B1	adaptor related protein complex 2 subunit beta 1	Plasma Membrane	transporter		163
HIP1	APAF1	apoptotic peptidase activating factor 1	Cytoplasm	other		317
HIP1	BFAR	bifunctional apoptosis regulator	Cytoplasm	enzyme		51283
HIP1	CALML3	calmodulin like 3	Cytoplasm	other		810
HIP1	CASP3	caspase 3	Cytoplasm	peptidase	emricasan, caspase 3 inhibitor	836
HIP1	CASP8	caspase 8	Nucleus	peptidase		841
HIP1	CASP9	caspase 9	Cytoplasm	peptidase	caspase-9 inhibitor	842
HIP1	Clathrin		Cytoplasm	complex
HIP1	CLTB	clathrin light chain B	Plasma Membrane	other		1212
HIP1	CLTC	clathrin heavy chain	Plasma Membrane	other		1213
HIP1	CLTCL1	clathrin heavy chain like 1	Plasma Membrane	other		8218
HIP1	CPNE2	copine 2	Cytoplasm	other		221184
HIP1	DAZAP2	DAZ associated protein 2	Nucleus	other		9802
HIP1	DEUP1	deuterosome assembly protein 1	Other	other		159989
HIP1	DGKH	diacylglycerol kinase eta	Cytoplasm	kinase		160851
HIP1	DVL2	dishevelled segment polarity protein 2	Cytoplasm	other		1856
HIP1	DYRK1A	dual specificity tyrosine phosphorylation regulated kinase 1A	Nucleus	kinase		1859
HIP1	EED	embryonic ectoderm development	Nucleus	transcription regulator	MAK683	8726
HIP1	EGFR	epidermal growth factor receptor	Plasma Membrane	kinase	hemay020, cetuximab/erlotinib, CK-101, 18F-PEG6-IPQA, CLN-081, bis-tyrphostin, erlotinib/osimertinib, capecitabine/cetuximab/irinotecan, MCLA-158, neratinib, erlotinib, dasatinib/erlotinib, erlotinib/gemcitabine, BPI-15086, SCT200, BIBX 1382BS, docetaxel/erlotinib, ABBV-221, docetaxel/lapatinib, afatinib, afatinib/paclitaxel, cetuximab/vemurafenib, lazertinib, sym013, HLX07, BMS-690514, matuzumab…	1956
HIP1	EIF6	eukaryotic translation initiation factor 6	Cytoplasm	translation regulator		3692
HIP1	ESR2	estrogen receptor 2	Nucleus	ligand-dependent nuclear receptor	sulindac/tamoxifen, ethinyl estradiol/ethynodiol diacetate, lasofoxifene, raloxifene/sulindac, genistein, diethylstilbestrol, anastrozole/fulvestrant/goserelin/tamoxifen, estradiol valerate, beta-estradiol, anastrozole/fulvestrant/tamoxifen, trilostane, anastrozole/exemestane/fulvestrant/tamoxifen, goserelin/tamoxifen, exemestane/tamoxifen, ethinyl estradiol/norgestimate, 17-alpha-ethinylestradio…	2100
HIP1	FAAP100	FA core complex associated protein 100	Nucleus	other		80233
HIP1	FBXO25	F-box protein 25	Nucleus	enzyme		26260
HIP1	GAK	cyclin G associated kinase	Nucleus	kinase		2580
HIP1	GOLGA3	golgin A3	Cytoplasm	transporter		2802
HIP1	GTSE1	G2 and S-phase expressed 1	Cytoplasm	other		51512
HIP1	HIP1R	huntingtin interacting protein 1 related	Cytoplasm	other		9026
HIP1	HTT	huntingtin	Cytoplasm	transcription regulator		3064
HIP1	IFT20	intraflagellar transport 20	Cytoplasm	other		90410
HIP1	IFT57	intraflagellar transport 57	Cytoplasm	other		55081
HIP1	ITGB3BP	integrin subunit beta 3 binding protein	Nucleus	other		23421
HIP1	ITSN1	intersectin 1	Cytoplasm	other		6453
HIP1	JUN	Jun proto-oncogene, AP-1 transcription factor subunit	Nucleus	transcription regulator		3725
HIP1	KNSTRN	kinetochore localized astrin (SPAG5) binding protein	Cytoplasm	other		90417
HIP1	MAFF	MAF bZIP transcription factor F	Nucleus	transcription regulator		23764
HIP1	MAFG	MAF bZIP transcription factor G	Nucleus	transcription regulator		4097
HIP1	MAP3K1	mitogen-activated protein kinase kinase kinase 1	Cytoplasm	kinase	E 6201	4214
HIP1	MAPK6	mitogen-activated protein kinase 6	Cytoplasm	kinase		5597
HIP1	MYH9	myosin heavy chain 9	Cytoplasm	enzyme		4627
HIP1	NECAP1	NECAP endocytosis associated 1	Plasma Membrane	other		25977
HIP1	NTRK1	neurotrophic receptor tyrosine kinase 1	Plasma Membrane	kinase	larotrectinib, VMD-928, NOV1601, DS-6051b, belizatinib, lorlatinib, entrectinib, TRK tyrosine kinase inhibitor, repotrectinib, PLX7486, milciclib, LOXO-195, regorafenib	4914
HIP1	PDGFRB	platelet derived growth factor receptor beta	Plasma Membrane	kinase	midostaurin, sorafenib, imatinib/inotuzumab ozogamicin, lapatinib/pazopanib, sorafenib/sulindac/sunitinib, imatinib/sunitinib, bevacizumab/sorafenib, dexamethasone/lenalidomide/sorafenib, sunitinib, 5-azacytidine/midostaurin, axitinib, regorafenib, 5-azacytidine/sorafenib, tandutinib, pazopanib, JI 101, dasatinib/nilotinib, dasatinib/erlotinib, telatinib, imatinib, becaplermin, orantinib, blinatu…	5159
HIP1	PFDN1	prefoldin subunit 1	Cytoplasm	transcription regulator		5201
HIP1	PLEC	plectin	Cytoplasm	other		5339
HIP1	PPM1A	protein phosphatase, Mg2+/Mn2+ dependent 1A	Cytoplasm	phosphatase		5494
HIP1	PPM1B	protein phosphatase, Mg2+/Mn2+ dependent 1B	Cytoplasm	phosphatase		5495
HIP1	RALBP1	ralA binding protein 1	Cytoplasm	enzyme		10928
HIP1	REL	REL proto-oncogene, NF-kB subunit	Nucleus	transcription regulator		5966
HIP1	REPS1	RALBP1 associated Eps domain containing 1	Plasma Membrane	other		85021
HIP1	RPS10	ribosomal protein S10	Cytoplasm	other		6204
HIP1	SFPQ	splicing factor proline and glutamine rich	Nucleus	other		6421
HIP1	SMURF1	SMAD specific E3 ubiquitin protein ligase 1	Cytoplasm	enzyme		57154
HIP1	SPAG5	sperm associated antigen 5	Nucleus	peptidase		10615
HIP1	TMEM17	transmembrane protein 17	Extracellular Space	other		200728
HIP1	TRAF6	TNF receptor associated factor 6	Cytoplasm	enzyme		7189
HIP1	TRAF7	TNF receptor associated factor 7	Cytoplasm	enzyme		84231
HIP1	TRIM25	tripartite motif containing 25	Cytoplasm	transcription regulator		7706
HIP1	UBC	ubiquitin C	Cytoplasm	enzyme		7316
HIP1	VIRMA	vir like m6A methyltransferase associated	Nucleus	other		25962
MOBP	APP	amyloid beta precursor protein	Plasma Membrane	other	florbetaben F, florbetapir F18, bapineuzumab	351
MOBP	DLST	dihydrolipoamide S-succinyltransferase	Cytoplasm	enzyme		1743
MOBP	KRT40	keratin 40	Cytoplasm	other		125115
MOBP	KRTAP10-1	keratin associated protein 10-1	Cytoplasm	other		386677
MOBP	KRTAP10-3	keratin associated protein 10-3	Cytoplasm	other		386682
MOBP	KRTAP10-5	keratin associated protein 10-5	Cytoplasm	other		386680
MOBP	KRTAP10-7	keratin associated protein 10-7	Cytoplasm	other		386675
MOBP	KRTAP10-8	keratin associated protein 10-8	Cytoplasm	other		386681
MOBP	KRTAP10-9	keratin associated protein 10-9	Cytoplasm	other		386676
MOBP	MEOX2	mesenchyme homeobox 2	Nucleus	transcription regulator		4223
MOBP	UBC	ubiquitin C	Cytoplasm	enzyme		7316
MOBP	WAC	WW domain containing adaptor with coiled-coil	Nucleus	other		51322
SNCA	A1BG	alpha-1-B glycoprotein	Extracellular Space	other		1
SNCA	ABCD2	ATP binding cassette subfamily D member 2	Cytoplasm	transporter		225
SNCA	ABL1	ABL proto-oncogene 1, non-receptor tyrosine kinase	Nucleus	kinase	HQP1351, temozolomide, cytarabine/filgrastim/fludarabine phosphate/imatinib, clofarabine/cyclophosphamide/etoposide/imatinib, cyclophosphamide/daunorubicin/imatinib/prednisone/vincristine, regorafenib, dasatinib/nilotinib, ponatinib, imatinib, nilotinib, cytarabine/imatinib, saracatinib, imatinib/nilotinib/pegintron, L-asparaginase/dexamethasone/imatinib/vincristine, L-asparaginase/daunorubicin/d…	25
SNCA	ACLY	ATP citrate lyase	Cytoplasm	enzyme		47
SNCA	ACTA1	actin alpha 1, skeletal muscle	Cytoplasm	other		58
SNCA	ACTB	actin beta	Cytoplasm	other		60
SNCA	ACTC1	actin alpha cardiac muscle 1	Cytoplasm	enzyme		70
SNCA	ACTG1	actin gamma 1	Cytoplasm	other		71
SNCA	ACTR1A	actin related protein 1A	Cytoplasm	other		10121
SNCA	ACTR1B	actin related protein 1B	Cytoplasm	other		10120
SNCA	ACTR2	actin related protein 2	Plasma Membrane	other		10097
SNCA	ACTR3	actin related protein 3	Plasma Membrane	other		10096
SNCA	ADAP2	ArfGAP with dual PH domains 2	Cytoplasm	other		55803
SNCA	ADRB2	adrenoceptor beta 2	Plasma Membrane	G-protein coupled receptor	KUL 7211, ritodrine, fluticasone/salmeterol, bedoradrine, clenbuterol, formoterol/glycopyrrolate, epinephrine/lidocaine, nebivolol/valsartan, vilanterol, arformoterol, dobutamine, pindolol, indacaterol/mometasone furoate, guanethidine, salmeterol, latanoprost/timolol, dipivefrin, pirbuterol, guanadrel, bimatoprost/timolol, isoxsuprine, celiprolol, timolol, hydrochlorothiazide/propranolol, flutica…	154
SNCA	AGAP2	ArfGAP with GTPase domain, ankyrin repeat and PH domain 2	Nucleus	enzyme		116986
SNCA	AKAP17A	A-kinase anchoring protein 17A	Nucleus	other		8227
SNCA	AKT1	AKT serine/threonine kinase 1	Cytoplasm	kinase	MK2206, capivasertib, triciribine, miransertib, triciribine phosphate, LY2780301, uprosertib, enzastaurin, GSK690693, ipatasertib, ARQ 751, perifosine, MPT0E028, archexin, BAY1125976	207
SNCA	ALDOA	aldolase, fructose-bisphosphate A	Cytoplasm	enzyme		226
SNCA	ALDOC	aldolase, fructose-bisphosphate C	Cytoplasm	enzyme		230
SNCA	AMBRA1	autophagy and beclin 1 regulator 1	Cytoplasm	other		55626
SNCA	Ank2	ankyrin 2, brain	Plasma Membrane	other
SNCA	ANXA6	annexin A6	Plasma Membrane	ion channel		309
SNCA	AP1B1	adaptor related protein complex 1 subunit beta 1	Cytoplasm	other		162
SNCA	AP2A1	adaptor related protein complex 2 subunit alpha 1	Cytoplasm	transporter		160
SNCA	Ap2b1	adaptor-related protein complex 2, beta 1 subunit	Plasma Membrane	other
SNCA	AP2M1	adaptor related protein complex 2 subunit mu 1	Cytoplasm	other		1173
SNCA	APLP1	amyloid beta precursor like protein 1	Extracellular Space	other		333
SNCA	APP	amyloid beta precursor protein	Plasma Membrane	other	florbetaben F, florbetapir F18, bapineuzumab	351
SNCA	ARHGAP15	Rho GTPase activating protein 15	Cytoplasm	other		55843
SNCA	ARPP19	cAMP regulated phosphoprotein 19	Cytoplasm	transporter		10776
SNCA	ARRB1	arrestin beta 1	Cytoplasm	other		408
SNCA	ASPSCR1	ASPSCR1 tether for SLC2A4, UBX domain containing	Cytoplasm	other		79058
SNCA	ATG5	autophagy related 5	Cytoplasm	other		9474
SNCA	ATP5F1A	ATP synthase F1 subunit alpha	Cytoplasm	transporter		498
SNCA	ATP5F1C	ATP synthase F1 subunit gamma	Cytoplasm	transporter		509
SNCA	ATP5MD	ATP synthase membrane subunit DAPIT	Cytoplasm	other		84833
SNCA	ATP5PB	ATP synthase peripheral stalk-membrane subunit b	Cytoplasm	transporter		515
SNCA	ATP5PD	ATP synthase peripheral stalk subunit d	Cytoplasm	enzyme		10476
SNCA	ATP6V0A1	ATPase H+ transporting V0 subunit a1	Cytoplasm	transporter		535
SNCA	ATP6V0D1	ATPase H+ transporting V0 subunit d1	Cytoplasm	transporter		9114
SNCA	ATP6V1A	ATPase H+ transporting V1 subunit A	Plasma Membrane	transporter	bafilomycin A1, bafilomycin b1	523
SNCA	ATP6V1B2	ATPase H+ transporting V1 subunit B2	Cytoplasm	transporter	gallium nitrate	526
SNCA	ATXN1	ataxin 1	Nucleus	transcription regulator		6310
SNCA	BAD	BCL2 associated agonist of cell death	Cytoplasm	other		572
SNCA	BAG5	BCL2 associated athanogene 5	Cytoplasm	other		9529
SNCA	Basp1	brain abundant, membrane attached signal protein 1	Cytoplasm	transcription regulator
SNCA	BAX	BCL2 associated X, apoptosis regulator	Cytoplasm	transporter		581
SNCA	BCAS1	breast carcinoma amplified sequence 1	Plasma Membrane	other		8537
SNCA	BDH2	3-hydroxybutyrate dehydrogenase 2	Cytoplasm	enzyme		56898
SNCA	BICD2	BICD cargo adaptor 2	Cytoplasm	other		23299
SNCA	BRSK1	BR serine/threonine kinase 1	Cytoplasm	kinase		84446
SNCA	CALM1 (includes others)	calmodulin 1	Cytoplasm	other		801|805|808
SNCA	Calm1 (includes others)	calmodulin 1	Nucleus	other
SNCA	CALR	calreticulin	Cytoplasm	transcription regulator		811
SNCA	CAMK2A	calcium/calmodulin dependent protein kinase II alpha	Cytoplasm	kinase		815
SNCA	CAMK2B	calcium/calmodulin dependent protein kinase II beta	Cytoplasm	kinase		816
SNCA	CAMK2D	calcium/calmodulin dependent protein kinase II delta	Cytoplasm	kinase		817
SNCA	CANX	calnexin	Cytoplasm	other		821
SNCA	CAPZA2	capping actin protein of muscle Z-line subunit alpha 2	Cytoplasm	other		830
SNCA	CASKIN1	CASK interacting protein 1	Nucleus	transcription regulator		57524
SNCA	CAV1	caveolin 1	Plasma Membrane	transmembrane receptor		857
SNCA	CBX4	chromobox 4	Nucleus	transcription regulator		8535
SNCA	CCT3	chaperonin containing TCP1 subunit 3	Cytoplasm	other		7203
SNCA	CCT4	chaperonin containing TCP1 subunit 4	Cytoplasm	other		10575
SNCA	CD47	CD47 molecule	Plasma Membrane	transmembrane receptor	TJ011133, hu5F9-G4, TTI-622, AO-176, CC-90002, TTI-621, ALX148	961
SNCA	CDC42EP2	CDC42 effector protein 2	Plasma Membrane	other		10435
SNCA	CDC42EP3	CDC42 effector protein 3	Cytoplasm	other		10602
SNCA	CDC42SE1	CDC42 small effector 1	Plasma Membrane	other		56882
SNCA	CDK4	cyclin dependent kinase 4	Nucleus	kinase	abemaciclib/anastrozole, fulvestrant/ribociclib, trilaciclib, abemaciclib, milciclib, exemestane/palbociclib, roniciclib, ribociclib/tamoxifen, lerociclib, cyclin dependent kinase 4 inhibitor, palbociclib, AG 024322, fulvestrant/palbociclib, riviciclib, HS-10342, FCN-437, abemaciclib/exemestane, abemaciclib/aromatase inhibitor, voruciclib, FLX925, ribociclib, FN-1501, anastrozole/ribociclib, ever…	1019
SNCA	CEP295	centrosomal protein 295	Cytoplasm	other		85459
SNCA	CGRRF1	cell growth regulator with ring finger domain 1	Nucleus	other		10668
SNCA	CHCHD3	coiled-coil-helix-coiled-coil-helix domain containing 3	Cytoplasm	transcription regulator		54927
SNCA	CHRM5	cholinergic receptor muscarinic 5	Plasma Membrane	G-protein coupled receptor	dexamethasone/olanzapine, dicyclomine, cevimeline, mirabegron/solifenacin, olanzapine, aclidinium/formoterol, acetylcholine, atropine/pralidoxime, brompheniramine, umeclidinium, mepenzolic acid, propantheline, orphenadrine, aspirin/caffeine/orphenadrine, tolterodine, chlorpheniramine/methscopolamine/phenylephrine, trihexyphenidyl, oxybutynin, formoterol/glycopyrrolate, scopolamine, arecoline, atr…	1133
SNCA	CLTC	clathrin heavy chain	Plasma Membrane	other		1213
SNCA	CMBL	carboxymethylenebutenolidase homolog	Cytoplasm	enzyme		134147
SNCA	CNP	2',3'-cyclic nucleotide 3' phosphodiesterase	Cytoplasm	enzyme		1267
SNCA	CNTFR	ciliary neurotrophic factor receptor	Plasma Membrane	transmembrane receptor		1271
SNCA	CNTN1	contactin 1	Plasma Membrane	enzyme		1272
SNCA	COL7A1	collagen type VII alpha 1 chain	Extracellular Space	other	collagenase clostridium histolyticum	1294
SNCA	COX5A	cytochrome c oxidase subunit 5A	Cytoplasm	enzyme		9377
SNCA	Cox5b	cytochrome c oxidase subunit 5B	Cytoplasm	other
SNCA	COX6A1	cytochrome c oxidase subunit 6A1	Cytoplasm	enzyme		1337
SNCA	COX6B1	cytochrome c oxidase subunit 6B1	Cytoplasm	enzyme		1340
SNCA	Cox6c	cytochrome c oxidase subunit 6C	Cytoplasm	enzyme
SNCA	COX7A2	cytochrome c oxidase subunit 7A2	Cytoplasm	enzyme		1347
SNCA	COX7A2L	cytochrome c oxidase subunit 7A2 like	Cytoplasm	enzyme		9167
SNCA	CRYAB	crystallin alpha B	Nucleus	other		1410
SNCA	CSNK1A1	casein kinase 1 alpha 1	Cytoplasm	kinase		1452
SNCA	CSNK1D	casein kinase 1 delta	Cytoplasm	kinase		1453
SNCA	CSNK1G3	casein kinase 1 gamma 3	Cytoplasm	kinase		1456
SNCA	CSNK2A1	casein kinase 2 alpha 1	Nucleus	kinase		1457
SNCA	CSNK2B	casein kinase 2 beta	Cytoplasm	kinase		1460
SNCA	CTNNA2	catenin alpha 2	Plasma Membrane	other		1496
SNCA	CTNNB1	catenin beta 1	Nucleus	transcription regulator	PRI-724	1499
SNCA	CTNND1	catenin delta 1	Nucleus	other		1500
SNCA	CTSD	cathepsin D	Cytoplasm	peptidase		1509
SNCA	CYC1	cytochrome c1	Cytoplasm	enzyme		1537
SNCA	DCTN2	dynactin subunit 2	Cytoplasm	other		10540
SNCA	DGUOK	deoxyguanosine kinase	Cytoplasm	kinase		1716
SNCA	DHCR24	24-dehydrocholesterol reductase	Cytoplasm	enzyme		1718
SNCA	DMTN	dematin actin binding protein	Plasma Membrane	other		2039
SNCA	DNAAF2	dynein axonemal assembly factor 2	Cytoplasm	other		55172
SNCA	DNAJA1	DnaJ heat shock protein family (Hsp40) member A1	Nucleus	other		3301
SNCA	DNAJB1	DnaJ heat shock protein family (Hsp40) member B1	Nucleus	transcription regulator		3337
SNCA	DNAJC5	DnaJ heat shock protein family (Hsp40) member C5	Plasma Membrane	other		80331
SNCA	DOCK7	dedicator of cytokinesis 7	Plasma Membrane	other		85440
SNCA	DYNC1H1	dynein cytoplasmic 1 heavy chain 1	Cytoplasm	peptidase		1778
SNCA	DYNC1LI1	dynein cytoplasmic 1 light intermediate chain 1	Cytoplasm	other		51143
SNCA	DYNLL1	dynein light chain LC8-type 1	Cytoplasm	other		8655
SNCA	DYNLL2	dynein light chain LC8-type 2	Cytoplasm	other		140735
SNCA	DYRK1A	dual specificity tyrosine phosphorylation regulated kinase 1A	Nucleus	kinase		1859
SNCA	EEF1A1	eukaryotic translation elongation factor 1 alpha 1	Cytoplasm	translation regulator		1915
SNCA	EFTUD2	elongation factor Tu GTP binding domain containing 2	Nucleus	enzyme		9343
SNCA	EGFR	epidermal growth factor receptor	Plasma Membrane	kinase	hemay020, cetuximab/erlotinib, CK-101, 18F-PEG6-IPQA, CLN-081, bis-tyrphostin, erlotinib/osimertinib, capecitabine/cetuximab/irinotecan, MCLA-158, neratinib, erlotinib, dasatinib/erlotinib, erlotinib/gemcitabine, BPI-15086, SCT200, BIBX 1382BS, docetaxel/erlotinib, ABBV-221, docetaxel/lapatinib, afatinib, afatinib/paclitaxel, cetuximab/vemurafenib, lazertinib, sym013, HLX07, BMS-690514, matuzumab…	1956
SNCA	EIF2S1	eukaryotic translation initiation factor 2 subunit alpha	Cytoplasm	translation regulator		1965
SNCA	EIF3G	eukaryotic translation initiation factor 3 subunit G	Cytoplasm	other		8666
SNCA	EIF5A	eukaryotic translation initiation factor 5A	Cytoplasm	translation regulator	SNS01-T nanoparticles	1984
SNCA	ELK1	ETS transcription factor ELK1	Nucleus	transcription regulator		2002
SNCA	ENC1	ectodermal-neural cortex 1	Nucleus	peptidase		8507
SNCA	ENSA	endosulfine alpha	Cytoplasm	transporter		2029
SNCA	EPB41L2	erythrocyte membrane protein band 4.1 like 2	Plasma Membrane	other		2037
SNCA	EPB41L3	erythrocyte membrane protein band 4.1 like 3	Plasma Membrane	other		23136
SNCA	ERG	ETS transcription factor ERG	Nucleus	transcription regulator		2078
SNCA	FBXW7	F-box and WD repeat domain containing 7	Nucleus	enzyme		55294
SNCA	FGR	FGR proto-oncogene, Src family tyrosine kinase	Nucleus	kinase	cetuximab/vemurafenib, irinotecan/panitumumab/vemurafenib, cobimetinib/vemurafenib, trametinib/vemurafenib, dabrafenib/trametinib/vemurafenib, vemurafenib, crizotinib/vemurafenib, ipilimumab/vemurafenib, cetuximab/irinotecan/vemurafenib, rebastinib	2268
SNCA	FKBP4	FKBP prolyl isomerase 4	Nucleus	enzyme		2288
SNCA	FMR1	FMRP translational regulator 1	Cytoplasm	translation regulator		2332
SNCA	FSD1	fibronectin type III and SPRY domain containing 1	Cytoplasm	other		79187
SNCA	FXR1	FMR1 autosomal homolog 1	Cytoplasm	other		8087
SNCA	FXR2	FMR1 autosomal homolog 2	Cytoplasm	other		9513
SNCA	FYN	FYN proto-oncogene, Src family tyrosine kinase	Plasma Membrane	kinase	blinatumomab/dasatinib, dasatinib/nilotinib, dasatinib/erlotinib, dasatinib/inotuzumab ozogamicin, JNJ-26483327, dasatinib	2534
SNCA	GABARAPL1	GABA type A receptor associated protein like 1	Cytoplasm	other		23710
SNCA	GAPDH	glyceraldehyde-3-phosphate dehydrogenase	Cytoplasm	enzyme		2597
SNCA	GBA	glucosylceramidase beta	Cytoplasm	enzyme		2629
SNCA	Gk	glycerol kinase	Cytoplasm	kinase
SNCA	GLUL	glutamate-ammonia ligase	Cytoplasm	enzyme		2752
SNCA	GNAO1	G protein subunit alpha o1	Plasma Membrane	enzyme		2775
SNCA	GNB1	G protein subunit beta 1	Plasma Membrane	enzyme		2782
SNCA	GNB2	G protein subunit beta 2	Plasma Membrane	enzyme		2783
SNCA	GRK1	G protein-coupled receptor kinase 1	Plasma Membrane	kinase		6011
SNCA	GRK2	G protein-coupled receptor kinase 2	Cytoplasm	kinase		156
SNCA	GRK5	G protein-coupled receptor kinase 5	Plasma Membrane	kinase		2869
SNCA	GRK6	G protein-coupled receptor kinase 6	Plasma Membrane	kinase		2870
SNCA	GSK3B	glycogen synthase kinase 3 beta	Nucleus	kinase	glycogen synthase kinase-3beta inhibitor, enzastaurin	2932
SNCA	H1f4	H1.4 linker histone, cluster member	Nucleus	other
SNCA	H1f5	H1.5 linker histone, cluster member	Nucleus	other
SNCA	H2AC21	H2A clustered histone 21	Nucleus	other		317772
SNCA	H3C14	H3 clustered histone 14	Nucleus	other		126961
SNCA	HAX1	HCLS1 associated protein X-1	Cytoplasm	other		10456
SNCA	HCLS1	hematopoietic cell-specific Lyn substrate 1	Nucleus	other		3059
SNCA	HERC5	HECT and RLD domain containing E3 ubiquitin protein ligase 5	Cytoplasm	enzyme		51191
SNCA	HERPUD1	homocysteine inducible ER protein with ubiquitin like domain 1	Cytoplasm	other		9709
SNCA	HK1	hexokinase 1	Cytoplasm	kinase		3098
SNCA	HK2	hexokinase 2	Cytoplasm	kinase		3099
SNCA	HKDC1	hexokinase domain containing 1	Cytoplasm	kinase		80201
SNCA	Hmgb1	high mobility group box 1	Nucleus	transcription regulator
SNCA	HNRNPA2B1	heterogeneous nuclear ribonucleoprotein A2/B1	Nucleus	other		3181
SNCA	Hnrnpa3	heterogeneous nuclear ribonucleoprotein A3	Nucleus	transporter
SNCA	Hnrnph1	heterogeneous nuclear ribonucleoprotein H1	Nucleus	other
SNCA	HSD17B4	hydroxysteroid 17-beta dehydrogenase 4	Cytoplasm	enzyme		3295
SNCA	HSP90AA1	heat shock protein 90 alpha family class A member 1	Cytoplasm	enzyme	luminespib, cisplatin, retaspimycin, alvespimycin, TAS-116	3320
SNCA	HSP90AB1	heat shock protein 90 alpha family class B member 1	Cytoplasm	enzyme	cisplatin, retaspimycin, alvespimycin, TAS-116	3326
SNCA	HSP90B1	heat shock protein 90 beta family member 1	Cytoplasm	other	cisplatin, retaspimycin, alvespimycin	7184
SNCA	HSPA1A/HSPA1B	heat shock protein family A (Hsp70) member 1A	Cytoplasm	enzyme		3303|3304
SNCA	HSPA1L	heat shock protein family A (Hsp70) member 1 like	Cytoplasm	other		3305
SNCA	HSPA4	heat shock protein family A (Hsp70) member 4	Cytoplasm	other		3308
SNCA	HSPA5	heat shock protein family A (Hsp70) member 5	Cytoplasm	enzyme		3309
SNCA	HSPA8	heat shock protein family A (Hsp70) member 8	Cytoplasm	enzyme		3312
SNCA	HSPA9	heat shock protein family A (Hsp70) member 9	Cytoplasm	other		3313
SNCA	HSPB1	heat shock protein family B (small) member 1	Cytoplasm	other		3315
SNCA	HSPB2	heat shock protein family B (small) member 2	Cytoplasm	other		3316
SNCA	HSPB6	heat shock protein family B (small) member 6	Cytoplasm	other		126393
SNCA	HSPB8	heat shock protein family B (small) member 8	Cytoplasm	kinase		26353
SNCA	HSPD1	heat shock protein family D (Hsp60) member 1	Cytoplasm	enzyme		3329
SNCA	HTT	huntingtin	Cytoplasm	transcription regulator		3064
SNCA	IARS1	isoleucyl-tRNA synthetase 1	Cytoplasm	enzyme		3376
SNCA	ICAM5	intercellular adhesion molecule 5	Plasma Membrane	other		7087
SNCA	ILF3	interleukin enhancer binding factor 3	Nucleus	transcription regulator		3609
SNCA	IMMT	inner membrane mitochondrial protein	Cytoplasm	other		10989
SNCA	INA	internexin neuronal intermediate filament protein alpha	Cytoplasm	other		9118
SNCA	KCNAB1	potassium voltage-gated channel subfamily A member regulatory beta subunit 1	Plasma Membrane	ion channel		7881
SNCA	KCNAB2	potassium voltage-gated channel subfamily A regulatory beta subunit 2	Plasma Membrane	ion channel		8514
SNCA	KCNJ11	potassium inwardly rectifying channel subfamily J member 11	Plasma Membrane	ion channel	nateglinide, chlorpropamide, acetohexamide, thiamylal, tolazamide, repaglinide, glyburide, glipizide, glimepiride/pioglitazone, minoxidil, phentolamine, glimepiride/rosiglitazone, glimepiride, tolbutamide	3767
SNCA	KIAA1191	KIAA1191	Cytoplasm	other		57179
SNCA	KLC1	kinesin light chain 1	Cytoplasm	other		3831
SNCA	KLK6	kallikrein related peptidase 6	Extracellular Space	peptidase		5653
SNCA	KPNB1	karyopherin subunit beta 1	Nucleus	transporter		3837
SNCA	LACTB	lactamase beta	Cytoplasm	peptidase		114294
SNCA	LAMP2	lysosomal associated membrane protein 2	Plasma Membrane	enzyme		3920
SNCA	LAMTOR4	late endosomal/lysosomal adaptor, MAPK and MTOR activator 4	Cytoplasm	other		389541
SNCA	LCMT2	leucine carboxyl methyltransferase 2	Cytoplasm	enzyme		9836
SNCA	LRRK2	leucine rich repeat kinase 2	Cytoplasm	kinase		120892
SNCA	LSAMP	limbic system associated membrane protein	Plasma Membrane	other		4045
SNCA	LYN	LYN proto-oncogene, Src family tyrosine kinase	Cytoplasm	kinase	docetaxel/nintedanib, tolimidone, bosutinib/hydroxyurea/ponatinib, nintedanib, JNJ-26483327, bosutinib, rebastinib, bafetinib	4067
SNCA	MAN2C1	mannosidase alpha class 2C member 1	Cytoplasm	enzyme		4123
SNCA	MAP1A	microtubule associated protein 1A	Cytoplasm	other	estramustine	4130
SNCA	MAP1B	microtubule associated protein 1B	Cytoplasm	other		4131
SNCA	MAP1LC3A	microtubule associated protein 1 light chain 3 alpha	Cytoplasm	other		84557
SNCA	MAP1LC3B	microtubule associated protein 1 light chain 3 beta	Cytoplasm	other		81631
SNCA	MAP2	microtubule associated protein 2	Plasma Membrane	other	estramustine	4133
SNCA	MAP2K1	mitogen-activated protein kinase kinase 1	Cytoplasm	kinase	pimasertib, ARRY-424704, dabrafenib/panitumumab/trametinib, dabrafenib/trametinib, trametinib/vemurafenib, dabrafenib/trametinib/vemurafenib, AS703988, TAK 733, binimetinib/cetuximab/encorafenib, binimetinib/encorafenib/panitumumab, MKK1 inhibitor, refametinib, E 6201, PD184352, cetuximab/dabrafenib/trametinib, binimetinib, dabrafenib/ipilimumab/trametinib, trametinib, cobimetinib/vemurafenib, bi…	5604
SNCA	MAP4	microtubule associated protein 4	Cytoplasm	other		4134
SNCA	MAP6	microtubule associated protein 6	Cytoplasm	other		4135
SNCA	MAP7D1	MAP7 domain containing 1	Cytoplasm	other		55700
SNCA	MAPK1	mitogen-activated protein kinase 1	Cytoplasm	kinase	LTT462, pexmetinib, ulixertinib, LY3214996, ASN007, binimetinib, ASTX029, KO-947, LY-3007113, MAP kinase1 inhibitor	5594
SNCA	MAPK3	mitogen-activated protein kinase 3	Cytoplasm	kinase	ASTX029, KO-947, ulixertinib, LY3214996, ASN007	5595
SNCA	MAPK8	mitogen-activated protein kinase 8	Cytoplasm	kinase	aplidine, cetuximab/encorafenib, binimetinib/encorafenib, encorafenib, binimetinib/cetuximab/encorafenib, binimetinib/encorafenib/panitumumab	5599
SNCA	MAPT	microtubule associated protein tau	Plasma Membrane	other		4137
SNCA	MARK1	microtubule affinity regulating kinase 1	Cytoplasm	kinase		4139
SNCA	MARK2	microtubule affinity regulating kinase 2	Cytoplasm	kinase		2011
SNCA	MCM5	minichromosome maintenance complex component 5	Nucleus	enzyme		4174
SNCA	MCTS1	MCTS1 re-initiation and release factor	Cytoplasm	other		28985
SNCA	MEF2D	myocyte enhancer factor 2D	Nucleus	transcription regulator		4209
SNCA	MGST3	microsomal glutathione S-transferase 3	Cytoplasm	enzyme		4259
SNCA	Mt1	metallothionein 1	Cytoplasm	other
SNCA	MTCH2	mitochondrial carrier 2	Cytoplasm	other		23788
SNCA	MT-CO1	cytochrome c oxidase subunit I	Cytoplasm	enzyme		4512
SNCA	MT-CO2	cytochrome c oxidase subunit II	Cytoplasm	enzyme		4513
SNCA	MT-CO3	cytochrome c oxidase III	Cytoplasm	enzyme		4514
SNCA	MT-ND1	NADH dehydrogenase, subunit 1 (complex I)	Cytoplasm	enzyme		4535
SNCA	MT-ND2	MTND2	Cytoplasm	enzyme		4536
SNCA	MT-ND4	NADH dehydrogenase, subunit 4 (complex I)	Cytoplasm	enzyme		4538
SNCA	MT-ND5	NADH dehydrogenase, subunit 5 (complex I)	Cytoplasm	enzyme		4540
SNCA	MTREX	Mtr4 exosome RNA helicase	Nucleus	enzyme		23517
SNCA	MYH10	myosin heavy chain 10	Cytoplasm	enzyme		4628
SNCA	MYL12A	myosin light chain 12A	Cytoplasm	other		10627
SNCA	MYO5A	myosin VA	Cytoplasm	enzyme		4644
SNCA	NCBP1	nuclear cap binding protein subunit 1	Nucleus	other		4686
SNCA	NCBP2	nuclear cap binding protein subunit 2	Nucleus	other		22916
SNCA	NCL	nucleolin	Nucleus	other	AGRO 100	4691
SNCA	NDFIP1	Nedd4 family interacting protein 1	Cytoplasm	other		80762
SNCA	NDUFA10	NADH:ubiquinone oxidoreductase subunit A10	Cytoplasm	transporter		4705
SNCA	NDUFA11	NADH:ubiquinone oxidoreductase subunit A11	Cytoplasm	enzyme		126328
SNCA	NDUFA12	NADH:ubiquinone oxidoreductase subunit A12	Cytoplasm	enzyme		55967
SNCA	NDUFA13	NADH:ubiquinone oxidoreductase subunit A13	Cytoplasm	enzyme		51079
SNCA	NDUFA2	NADH:ubiquinone oxidoreductase subunit A2	Cytoplasm	enzyme		4695
SNCA	NDUFA5	NADH:ubiquinone oxidoreductase subunit A5	Cytoplasm	enzyme		4698
SNCA	NDUFA6	NADH:ubiquinone oxidoreductase subunit A6	Cytoplasm	enzyme		4700
SNCA	NDUFA8	NADH:ubiquinone oxidoreductase subunit A8	Cytoplasm	enzyme		4702
SNCA	NDUFA9	NADH:ubiquinone oxidoreductase subunit A9	Cytoplasm	enzyme		4704
SNCA	NDUFB10	NADH:ubiquinone oxidoreductase subunit B10	Cytoplasm	enzyme		4716
SNCA	NDUFB11	NADH:ubiquinone oxidoreductase subunit B11	Cytoplasm	enzyme		54539
SNCA	NDUFB3	NADH:ubiquinone oxidoreductase subunit B3	Cytoplasm	enzyme		4709
SNCA	NDUFB4	NADH:ubiquinone oxidoreductase subunit B4	Cytoplasm	transporter		4710
SNCA	NDUFB5	NADH:ubiquinone oxidoreductase subunit B5	Cytoplasm	enzyme		4711
SNCA	NDUFB6	NADH:ubiquinone oxidoreductase subunit B6	Cytoplasm	enzyme		4712
SNCA	NDUFB7	NADH:ubiquinone oxidoreductase subunit B7	Cytoplasm	enzyme		4713
SNCA	NDUFB8	NADH:ubiquinone oxidoreductase subunit B8	Cytoplasm	enzyme		4714
SNCA	NDUFB9	NADH:ubiquinone oxidoreductase subunit B9	Cytoplasm	enzyme		4715
SNCA	NDUFC2	NADH:ubiquinone oxidoreductase subunit C2	Cytoplasm	enzyme		4718
SNCA	NDUFS1	NADH:ubiquinone oxidoreductase core subunit S1	Cytoplasm	enzyme		4719
SNCA	NDUFS2	NADH:ubiquinone oxidoreductase core subunit S2	Cytoplasm	enzyme		4720
SNCA	NDUFS3	NADH:ubiquinone oxidoreductase core subunit S3	Cytoplasm	enzyme		4722
SNCA	NDUFS4	NADH:ubiquinone oxidoreductase subunit S4	Cytoplasm	enzyme		4724
SNCA	Ndufs5	NADH:ubiquinone oxidoreductase core subunit S5	Cytoplasm	other
SNCA	NDUFS7	NADH:ubiquinone oxidoreductase core subunit S7	Cytoplasm	enzyme		374291
SNCA	NDUFS8	NADH:ubiquinone oxidoreductase core subunit S8	Cytoplasm	enzyme		4728
SNCA	NDUFV1	NADH:ubiquinone oxidoreductase core subunit V1	Cytoplasm	enzyme		4723
SNCA	NDUFV2	NADH:ubiquinone oxidoreductase core subunit V2	Cytoplasm	enzyme		4729
SNCA	NEDD4	NEDD4 E3 ubiquitin protein ligase	Cytoplasm	enzyme		4734
SNCA	NEDD4L	NEDD4 like E3 ubiquitin protein ligase	Cytoplasm	enzyme		23327
SNCA	NEFL	neurofilament light	Cytoplasm	other		4747
SNCA	NOS1AP	nitric oxide synthase 1 adaptor protein	Cytoplasm	other		9722
SNCA	NTM	neurotrimin	Plasma Membrane	other		50863
SNCA	NTRK2	neurotrophic receptor tyrosine kinase 2	Plasma Membrane	kinase	larotrectinib, NOV1601, DS-6051b, belizatinib, cabozantinib/nivolumab, lorlatinib, cabozantinib/erlotinib, entrectinib, repotrectinib, PLX7486, LOXO-195, ONO-7579, cabozantinib	4915
SNCA	NUDT21	nudix hydrolase 21	Nucleus	other		11051
SNCA	NUFIP1	nuclear FMR1 interacting protein 1	Nucleus	other		26747
SNCA	OPCML	opioid binding protein/cell adhesion molecule like	Plasma Membrane	other		4978
SNCA	OSCP1	organic solute carrier partner 1	Plasma Membrane	transporter		127700
SNCA	P3H1	prolyl 3-hydroxylase 1	Nucleus	enzyme		64175
SNCA	PAK3	p21 (RAC1) activated kinase 3	Cytoplasm	kinase		5063
SNCA	PARK7	Parkinsonism associated deglycase	Nucleus	enzyme		11315
SNCA	PATJ	PATJ crumbs cell polarity complex component	Plasma Membrane	other		10207
SNCA	PDAP1	PDGFA associated protein 1	Cytoplasm	other		11333
SNCA	PDE4DIP	phosphodiesterase 4D interacting protein	Cytoplasm	enzyme		9659
SNCA	PDIA2	protein disulfide isomerase family A member 2	Cytoplasm	enzyme		64714
SNCA	PELP1	proline, glutamate and leucine rich protein 1	Nucleus	other		27043
SNCA	PFDN2	prefoldin subunit 2	Cytoplasm	other		5202
SNCA	PHB	prohibitin	Nucleus	transcription regulator	prohibitin-targeting peptide 1	5245
SNCA	PHB2	prohibitin 2	Cytoplasm	transcription regulator		11331
SNCA	PIN1	peptidylprolyl cis/trans isomerase, NIMA-interacting 1	Nucleus	enzyme		5300
SNCA	PINK1	PTEN induced kinase 1	Cytoplasm	kinase		65018
SNCA	PLCB2	phospholipase C beta 2	Cytoplasm	enzyme		5330
SNCA	PLD1	phospholipase D1	Cytoplasm	enzyme		5337
SNCA	PLD2	phospholipase D2	Cytoplasm	enzyme		5338
SNCA	PLK1	polo like kinase 1	Nucleus	kinase	lipid encapsulated anti-PLK1 siRNA TKM-080301, onvansertib, GSK461364, TAK-960, MK1496, rigosertib, volasertib, BI 2536	5347
SNCA	PLK2	polo like kinase 2	Nucleus	kinase		10769
SNCA	PLK3	polo like kinase 3	Nucleus	kinase		1263
SNCA	POLDIP3	DNA polymerase delta interacting protein 3	Nucleus	other		84271
SNCA	POLR2H	RNA polymerase II subunit H	Nucleus	enzyme		5437
SNCA	POLR2L	RNA polymerase II subunit L	Nucleus	enzyme		5441
SNCA	PPIB	peptidylprolyl isomerase B	Cytoplasm	enzyme		5479
SNCA	PPIL3	peptidylprolyl isomerase like 3	Cytoplasm	enzyme		53938
SNCA	PPP1CA	protein phosphatase 1 catalytic subunit alpha	Cytoplasm	phosphatase		5499
SNCA	PPP2CA	protein phosphatase 2 catalytic subunit alpha	Cytoplasm	phosphatase		5515
SNCA	PRDX1	peroxiredoxin 1	Cytoplasm	enzyme		5052
SNCA	PRDX3	peroxiredoxin 3	Cytoplasm	enzyme		10935
SNCA	PREP	prolyl endopeptidase	Cytoplasm	peptidase	Z 321	5550
SNCA	PRKCA	protein kinase C alpha	Cytoplasm	kinase	ingenol mebutate, aprinocarsen, L-threo-safingol	5578
SNCA	PRKCB	protein kinase C beta	Cytoplasm	kinase	ingenol mebutate, sotrastaurin, enzastaurin, MS-553, ruboxistaurin	5579
SNCA	PRKCD	protein kinase C delta	Cytoplasm	kinase	ingenol mebutate	5580
SNCA	PRKCE	protein kinase C epsilon	Cytoplasm	kinase	ingenol mebutate, protein kinase C-epsilon activator	5581
SNCA	PRKCG	protein kinase C gamma	Cytoplasm	kinase	ingenol mebutate	5582
SNCA	PRKN	parkin RBR E3 ubiquitin protein ligase	Cytoplasm	enzyme		5071
SNCA	PRPF19	pre-mRNA processing factor 19	Nucleus	enzyme		27339
SNCA	PRSS1	serine protease 1	Cytoplasm	peptidase		5644
SNCA	PSMC3	proteasome 26S subunit, ATPase 3	Nucleus	enzyme		5702
SNCA	RAB3A	RAB3A, member RAS oncogene family	Cytoplasm	enzyme		5864
SNCA	RAB5A	RAB5A, member RAS oncogene family	Cytoplasm	enzyme		5868
SNCA	RAB8A	RAB8A, member RAS oncogene family	Plasma Membrane	enzyme		4218
SNCA	RABAC1	Rab acceptor 1	Cytoplasm	other		10567
SNCA	RAF1	Raf-1 proto-oncogene, serine/threonine kinase	Cytoplasm	kinase	CHIR-265, irinotecan/panitumumab/vemurafenib, sorafenib, dabrafenib/trametinib, sorafenib/sulindac/sunitinib, vemurafenib, ipilimumab/vemurafenib, binimetinib/encorafenib/panitumumab, bevacizumab/sorafenib, dexamethasone/lenalidomide/sorafenib, regorafenib, 5-azacytidine/sorafenib, dabrafenib/ipilimumab/trametinib, belvarafenib, c-raf antisense oligonucleotide liposome, cetuximab/vemurafenib, dab…	5894
SNCA	RALGDS	ral guanine nucleotide dissociation stimulator	Cytoplasm	other		5900
SNCA	RMDN3	regulator of microtubule dynamics 3	Cytoplasm	other		55177
SNCA	RNF10	ring finger protein 10	Cytoplasm	enzyme		9921
SNCA	RPL11	ribosomal protein L11	Cytoplasm	other		6135
SNCA	RPL17	ribosomal protein L17	Cytoplasm	other		6139
SNCA	RPL19	ribosomal protein L19	Cytoplasm	other		6143
SNCA	RPL21	ribosomal protein L21	Cytoplasm	other		6144
SNCA	RPL30	ribosomal protein L30	Cytoplasm	other		6156
SNCA	RPS10	ribosomal protein S10	Cytoplasm	other		6204
SNCA	RPS11	ribosomal protein S11	Cytoplasm	other		6205
SNCA	RPS14	ribosomal protein S14	Cytoplasm	translation regulator		6208
SNCA	RPS18	ribosomal protein S18	Cytoplasm	other		6222
SNCA	RPS2	ribosomal protein S2	Cytoplasm	other		6187
SNCA	RPS23	ribosomal protein S23	Cytoplasm	translation regulator		6228
SNCA	RPS3	ribosomal protein S3	Cytoplasm	enzyme		6188
SNCA	RPS6	ribosomal protein S6	Cytoplasm	other		6194
SNCA	RPS7	ribosomal protein S7	Cytoplasm	other		6201
SNCA	RPS8	ribosomal protein S8	Cytoplasm	other		6202
SNCA	RRAS2	RAS related 2	Plasma Membrane	enzyme		22800
SNCA	RREB1	ras responsive element binding protein 1	Nucleus	transcription regulator		6239
SNCA	RTCB	RNA 2',3'-cyclic phosphate and 5'-OH ligase	Cytoplasm	enzyme		51493
SNCA	SAMM50	SAMM50 sorting and assembly machinery component	Cytoplasm	other		25813
SNCA	SAP30BP	SAP30 binding protein	Nucleus	transcription regulator		29115
SNCA	SDF4	stromal cell derived factor 4	Cytoplasm	other		51150
SNCA	SEPTIN2	septin 2	Cytoplasm	enzyme		4735
SNCA	SEPTIN4	septin 4	Cytoplasm	enzyme		5414
SNCA	SEPTIN7	septin 7	Cytoplasm	other		989
SNCA	SERPINB13	serpin family B member 13	Cytoplasm	other		5275
SNCA	SGSM3	small G protein signaling modulator 3	Plasma Membrane	other		27352
SNCA	SIAH1	siah E3 ubiquitin protein ligase 1	Nucleus	enzyme		6477
SNCA	SIAH2	siah E3 ubiquitin protein ligase 2	Nucleus	transcription regulator		6478
SNCA	SKP1	S-phase kinase associated protein 1	Nucleus	transcription regulator		6500
SNCA	SLC1A2	solute carrier family 1 member 2	Plasma Membrane	transporter	riluzole	6506
SNCA	SLC1A3	solute carrier family 1 member 3	Plasma Membrane	transporter	riluzole	6507
SNCA	Slc25a1	solute carrier family 25 (mitochondrial carrier, citrate transporter), member 1	Cytoplasm	transporter
SNCA	SLC25A11	solute carrier family 25 member 11	Cytoplasm	transporter		8402
SNCA	SLC25A12	solute carrier family 25 member 12	Cytoplasm	transporter		8604
SNCA	SLC25A13	solute carrier family 25 member 13	Cytoplasm	transporter		10165
SNCA	SLC25A22	solute carrier family 25 member 22	Cytoplasm	transporter		79751
SNCA	SLC25A3	solute carrier family 25 member 3	Cytoplasm	transporter		5250
SNCA	SLC6A2	solute carrier family 6 member 2	Plasma Membrane	transporter	orphenadrine, aspirin/caffeine/orphenadrine, methamphetamine, milnacipran, amoxapine, azatadine/pseudoephedrine, benzphetamine, phentermine/topiramate, naproxen/pseudoephedrine, loratadine/pseudoephedrine, chlorpheniramine/ibuprofen/pseudoephedrine, amitriptyline/melatonin, D-methylphenidate, bupropion/naltrexone, mazindol, guanadrel, phendimetrazine, clomipramine, fenfluramine/phentermine, mapro…	6530
SNCA	SLC6A3	solute carrier family 6 member 3	Plasma Membrane	transporter	venlafaxine, chlorpheniramine/hydrocodone/pseudoephedrine, methamphetamine, dexbrompheniramine/pseudoephedrine, azatadine/pseudoephedrine, codeine/pseudoephedrine/triprolidine, benzphetamine, phentermine/topiramate, phentermine, naproxen/pseudoephedrine, fenfluramine, brompheniramine/dextromethorphan/pseudoephedrine, benztropine, loratadine/pseudoephedrine, chlorpheniramine/ibuprofen/pseudoephedr…	6531
SNCA	SLC6A4	solute carrier family 6 member 4	Plasma Membrane	transporter	SLV-314, escitalopram, methamphetamine, milnacipran, amoxapine, azatadine/pseudoephedrine, trazodone, fluoxetine, phentermine/topiramate, naproxen/pseudoephedrine, loratadine/pseudoephedrine, chlorpheniramine/ibuprofen/pseudoephedrine, amitriptyline/melatonin, mazindol, clomipramine, fenfluramine/phentermine, sibutramine, protriptyline, vortioxetine, amitriptyline/perphenazine, D-pseudoephedrine,…	6532
SNCA	SMU1	SMU1 DNA replication regulator and spliceosomal factor	Nucleus	other		55234
SNCA	SNAP25	synaptosome associated protein 25	Plasma Membrane	transporter	botulinum toxin type A	6616
SNCA	SNCAIP	synuclein alpha interacting protein	Cytoplasm	transcription regulator		9627
SNCA	SNCB	synuclein beta	Cytoplasm	other		6620
SNCA	SNRNP200	small nuclear ribonucleoprotein U5 subunit 200	Nucleus	enzyme		23020
SNCA	SPTAN1	spectrin alpha, non-erythrocytic 1	Plasma Membrane	other		6709
SNCA	SPTBN1	spectrin beta, non-erythrocytic 1	Plasma Membrane	other		6711
SNCA	SRC	SRC proto-oncogene, non-receptor tyrosine kinase	Cytoplasm	kinase	blinatumomab/dasatinib, KX-01, bosutinib/hydroxyurea/ponatinib, bosutinib, XL999, TPX-0046, docetaxel/nintedanib, dasatinib/nilotinib, dasatinib/erlotinib, AZD0424, AZM-475271, saracatinib, nintedanib, dasatinib/inotuzumab ozogamicin, repotrectinib, pexmetinib, dasatinib	6714
SNCA	SRCIN1	SRC kinase signaling inhibitor 1	Cytoplasm	other		80725
SNCA	SRI	sorcin	Cytoplasm	transporter		6717
SNCA	SRRM1	serine and arginine repetitive matrix 1	Nucleus	other		10250
SNCA	SRRT	serrate, RNA effector molecule	Nucleus	other		51593
SNCA	SRSF2	serine and arginine rich splicing factor 2	Nucleus	transcription regulator		6427
SNCA	SRSF4	serine and arginine rich splicing factor 4	Nucleus	other		6429
SNCA	SSB	small RNA binding exonuclease protection factor La	Nucleus	enzyme		6741
SNCA	STUB1	STIP1 homology and U-box containing protein 1	Cytoplasm	enzyme		10273
SNCA	STX1A	syntaxin 1A	Cytoplasm	transporter		6804
SNCA	STXBP1	syntaxin binding protein 1	Cytoplasm	transporter		6812
SNCA	SYK	spleen associated tyrosine kinase	Cytoplasm	kinase	SKI-O-592, cerdulatinib, fostamatinib, HMPL-523, GSK2646264, R-348, entospletinib, lanraplenib, TAK-659	6850
SNCA	SYN1	synapsin I	Plasma Membrane	transporter		6853
SNCA	SYP	synaptophysin	Cytoplasm	transporter		6855
SNCA	SYT2	synaptotagmin 2	Cytoplasm	transporter		127833
SNCA	TAF7	TATA-box binding protein associated factor 7	Nucleus	transcription regulator		6879
SNCA	TBL1XR1	transducin beta like 1 X-linked receptor 1	Nucleus	transcription regulator		79718
SNCA	TFAM	transcription factor A, mitochondrial	Cytoplasm	transcription regulator		7019
SNCA	TGM1	transglutaminase 1	Plasma Membrane	enzyme		7051
SNCA	TGS1	trimethylguanosine synthase 1	Nucleus	enzyme		96764
SNCA	TH	tyrosine hydroxylase	Cytoplasm	enzyme	tyrosine hydroxylase inhibitor, 5,6,7,8-tetrahydrobiopterin, metyrosine, alpha-methylparatyrosine	7054
SNCA	THY1	Thy-1 cell surface antigen	Plasma Membrane	other		7070
SNCA	TMOD2	tropomodulin 2	Cytoplasm	other		29767
SNCA	TMPRSS12	transmembrane serine protease 12	Other	peptidase		283471
SNCA	TOMM22	translocase of outer mitochondrial membrane 22	Cytoplasm	transporter		56993
SNCA	TOMM40	translocase of outer mitochondrial membrane 40	Cytoplasm	ion channel		10452
SNCA	TOR1A	torsin family 1 member A	Cytoplasm	enzyme		1861
SNCA	TPPP	tubulin polymerization promoting protein	Cytoplasm	other		11076
SNCA	TRAF6	TNF receptor associated factor 6	Cytoplasm	enzyme		7189
SNCA	TRIM3	tripartite motif containing 3	Cytoplasm	enzyme		10612
SNCA	TUBA1A	tubulin alpha 1a	Cytoplasm	other	docetaxel/gemcitabine/vincristine, cyclophosphamide/epirubicin/5-fluorouracil/paclitaxel, bevacizumab/paclitaxel/topotecan, colchicine/probenecid, bevacizumab/docetaxel/prednisone/thalidomide/zoledronic acid, gemcitabine/paclitaxel, L-asparaginase/daunorubicin/dexamethasone/vincristine, prednisone/vincristine, docetaxel/5-fluorouracil, vinflunine, mebendazole, L-asparaginase/dexamethasone/imatini…	7846
SNCA	TUBA1B	tubulin alpha 1b	Cytoplasm	other		10376
SNCA	TUBA3E	tubulin alpha 3e	Cytoplasm	other		112714
SNCA	TUBA4A	tubulin alpha 4a	Cytoplasm	other	docetaxel/gemcitabine/vincristine, cyclophosphamide/epirubicin/5-fluorouracil/paclitaxel, bevacizumab/paclitaxel/topotecan, colchicine/probenecid, bevacizumab/docetaxel/prednisone/thalidomide/zoledronic acid, gemcitabine/paclitaxel, L-asparaginase/daunorubicin/dexamethasone/vincristine, prednisone/vincristine, docetaxel/5-fluorouracil, vinflunine, L-asparaginase/dexamethasone/imatinib/vincristine…	7277
SNCA	TUBB	tubulin beta class I	Cytoplasm	other	ixabepilone/rifampin, ixabepilone	203068
SNCA	TUBB1	tubulin beta 1 class VI	Cytoplasm	other	paclitaxel/pertuzumab/trastuzumab, docetaxel/gemcitabine/vincristine, cyclophosphamide/epirubicin/5-fluorouracil/paclitaxel, bevacizumab/paclitaxel/topotecan, bortezomib/paclitaxel, colchicine/probenecid, bevacizumab/docetaxel/prednisone/thalidomide/zoledronic acid, gemcitabine/paclitaxel, simotaxel, L-asparaginase/daunorubicin/dexamethasone/vincristine, prednisone/vincristine, allopurinol/colchi…	81027
SNCA	TUBB3	tubulin beta 3 class III	Cytoplasm	other	docetaxel/gemcitabine/vincristine, cyclophosphamide/epirubicin/5-fluorouracil/paclitaxel, bevacizumab/paclitaxel/topotecan, colchicine/probenecid, bevacizumab/docetaxel/prednisone/thalidomide/zoledronic acid, gemcitabine/paclitaxel, simotaxel, L-asparaginase/daunorubicin/dexamethasone/vincristine, prednisone/vincristine, docetaxel/5-fluorouracil, vinflunine, L-asparaginase/dexamethasone/imatinib/…	10381
SNCA	TUBB4A	tubulin beta 4A class IVa	Cytoplasm	other	docetaxel/gemcitabine/vincristine, cyclophosphamide/epirubicin/5-fluorouracil/paclitaxel, bevacizumab/paclitaxel/topotecan, colchicine/probenecid, bevacizumab/docetaxel/prednisone/thalidomide/zoledronic acid, gemcitabine/paclitaxel, simotaxel, L-asparaginase/daunorubicin/dexamethasone/vincristine, prednisone/vincristine, docetaxel/5-fluorouracil, vinflunine, L-asparaginase/dexamethasone/imatinib/…	10382
SNCA	TUBB6	tubulin beta 6 class V	Cytoplasm	other		84617
SNCA	TUBG1	tubulin gamma 1	Cytoplasm	other	docetaxel/gemcitabine/vincristine, cyclophosphamide/epirubicin/5-fluorouracil/paclitaxel, bevacizumab/paclitaxel/topotecan, colchicine/probenecid, bevacizumab/docetaxel/prednisone/thalidomide/zoledronic acid, gemcitabine/paclitaxel, L-asparaginase/daunorubicin/dexamethasone/vincristine, prednisone/vincristine, docetaxel/5-fluorouracil, vinflunine, L-asparaginase/dexamethasone/imatinib/vincristine…	7283
SNCA	UBB	ubiquitin B	Cytoplasm	enzyme		7314
SNCA	UBC	ubiquitin C	Cytoplasm	enzyme		7316
SNCA	UCHL1	ubiquitin C-terminal hydrolase L1	Cytoplasm	peptidase		7345
SNCA	UQCR10	ubiquinol-cytochrome c reductase, complex III subunit X	Cytoplasm	enzyme		29796
SNCA	UQCRB	ubiquinol-cytochrome c reductase binding protein	Cytoplasm	enzyme		7381
SNCA	UQCRC1	ubiquinol-cytochrome c reductase core protein 1	Cytoplasm	enzyme		7384
SNCA	UQCRC2	ubiquinol-cytochrome c reductase core protein 2	Cytoplasm	enzyme		7385
SNCA	UQCRFS1	ubiquinol-cytochrome c reductase, Rieske iron-sulfur polypeptide 1	Cytoplasm	enzyme		7386
SNCA	UQCRQ	ubiquinol-cytochrome c reductase complex III subunit VII	Cytoplasm	enzyme		27089
SNCA	USP47	ubiquitin specific peptidase 47	Cytoplasm	peptidase		55031
SNCA	USP7	ubiquitin specific peptidase 7	Nucleus	peptidase		7874
SNCA	USP8	ubiquitin specific peptidase 8	Cytoplasm	peptidase		9101
SNCA	USP9X	ubiquitin specific peptidase 9 X-linked	Plasma Membrane	peptidase		8239
SNCA	VAMP2	vesicle associated membrane protein 2	Plasma Membrane	other	botulinum toxin type B	6844
SNCA	VAPA	VAMP associated protein A	Plasma Membrane	other		9218
SNCA	VAPB	VAMP associated protein B and C	Plasma Membrane	other		9217
SNCA	VDAC1	voltage dependent anion channel 1	Cytoplasm	ion channel		7416
SNCA	VDAC2	voltage dependent anion channel 2	Cytoplasm	ion channel		7417
SNCA	VDAC3	voltage dependent anion channel 3	Cytoplasm	ion channel		7419
SNCA	VIRMA	vir like m6A methyltransferase associated	Nucleus	other		25962
SNCA	WDFY3	WD repeat and FYVE domain containing 3	Cytoplasm	enzyme		23001
SNCA	YWHAB	tyrosine 3-monooxygenase/tryptophan 5-monooxygenase activation protein beta	Cytoplasm	other		7529
SNCA	YWHAE	tyrosine 3-monooxygenase/tryptophan 5-monooxygenase activation protein epsilon	Cytoplasm	other		7531
SNCA	YWHAG	tyrosine 3-monooxygenase/tryptophan 5-monooxygenase activation protein gamma	Cytoplasm	other		7532
SNCA	YWHAH	tyrosine 3-monooxygenase/tryptophan 5-monooxygenase activation protein eta	Cytoplasm	transcription regulator		7533
SNCA	YWHAQ	tyrosine 3-monooxygenase/tryptophan 5-monooxygenase activation protein theta	Cytoplasm	other		10971
SNCA	YWHAZ	tyrosine 3-monooxygenase/tryptophan 5-monooxygenase activation protein zeta	Cytoplasm	enzyme		7534
SNCA	ZCCHC8	zinc finger CCHC-type containing 8	Nucleus	other		55596
